# Supplementary material for: First isolation of viable Toxoplasma gondii from a black mangabey (Lophocebus aterrimus) reveals the emergence of the Africa 1 lineage in East Asia
Source: PLoS Negl Trop Dis. 2025 Jul 23;19(7):e0013133. doi: 10.1371/journal.pntd.0013133 (PMC12286360; doi:10.1371/journal.pntd.0013133)
Supplement: S5 Table — (XLSX) [file pntd.0013133.s010.xlsx]

## Sheet: mice data
NO.Sample	Date IP	Sample data	Mice Tag	Date bled	MAT titer	Smear result	Subpassaged	Date dead	DPI(day）	Remark
Tox20-28	200227	20200227郑州红吼猴心肌，膈肌，骨骼肌，直接饲喂	M#NT	无		Brain—	弃	20200309	10
			M#NT			B(1,0)	下传同组	20200318	18
			M#529	20200601	<1:25	Brain—	弃	kill20200604	95
			M#530
			M#NT
Tox20-29	201110	20201109郑州松鼠猴心，肝，脾，肺，肾，脑，研磨+双抗	M#469（ko）	无		Brain—Lung-	肺，淋巴结研磨接同组	20201111	1
			M#518	20201210 20210118	<1:25	B(0,0)	弃	kill20210120	70	第一次MAT结果出错
			M#493		≥1:200，<1:25		下传Tox20-30	kill20210120	70
			M#499					20201218	38
			M#517		<1:25		弃	kill20210120	70
Tox20-30	20201218 20210120	TOX20-29M#499脑，肺研液+双抗； TOX20-29M#493脑，肺，淋巴，脾，心，肝，研液+双抗	M#528（ko）	20210107	<1:25	Brain—Lung-	肺接细胞，下传Tox20-32	20210107	19
			M#582	20210118	<1:25	B(0,0)	下传Tox20-45	kill20210406	138
			M#530
			M#529
Tox20-31	20201226	20201225郑州动物园赤猴心，骨骼肌，消化+双抗	M#512	20210128	≥1:200	B(1,2)	冻存	kill20211013	317
			M#458			B(6,5)	下传Tox20-50
			M#511（ko）	无		Lung+，LN+	接细胞，下传Tox20-34，Tox20-36	20210114	18
			M#586（ko）			Lung+	冻存	20210115	19
Tox20-32	20210107	Tox20-30#528(ko)脑，心，肺，肝研磨+双抗	M#405（ko）	20210207	<1:25		没杀，另做他用
			M#407（ko）
Tox20-33	20210111	20200109郑州动物园狒狒消化+双抗	M#550（ko）	20210219	<1:25		没杀，另做他用
			M#547（ko）
Tox20-34	20210114	Tox20-31#511(ko)肺，淋巴，研磨+细胞培养液	M#543	20210219	≥1:200	B(5,1)	全身固定	20211016	272
			M#544			B(1,0)	冻存	20210221	37
			M#545	无		Brain—Lung-	全身固定	20210208	24
			M#594（ko）			Brain—Lung-	下传Tox20-35	20210119	35
Tox20-35	20210119	Tox20-34#594(ko)脾，淋巴，肺研磨+双抗	M#560	20210219	≥1:200	Brain—Lung-	冻存	kill20220217	393
			M#561
			M#562					20210908	229
Tox20-36	20210128	Tox20-31#511(ko)细胞培养速殖子	M#587	20210304	≥1:200	Brain—Lung-	冻存	kill20220217	393
			M#588				全身固定	20211016	258
			M#589	无			弃	kill20220217	19
Tox20-37	20210131	Tox20-31#511(ko)细胞培养速殖子，腹腔注射，10°	M#824	无		Brain—Lung-	弃	20210202	3
			M#862	20210304	<1:25		全身固定	kill20210309	39	<10°
			M#863
			M#827
Tox20-38	20210131	Tox20-31#511(ko)细胞培养速殖子，腹腔注射，10¹	M#820	20210304	<1:25	Brain—Lung-	全身固定	kill20210309		<10°
			M#821
			M#822
			M#823
Tox20-39	20210131	Tox20-31#511(ko)细胞培养速殖子，腹腔注射，10²	M#816	20210304	<1:25	Brain—Lung-	全身固定	kill20210309		<10°
			M#817
			M#818
			M#819
Tox20-40	20210131	Tox20-31#511(ko)细胞培养速殖子，腹腔注射,103	M#812	20210304	<1:25	B(0,0)	全身固定	kill20210407	67	10°
			M#813			B(0,0)
			M#814		≥1:200	B(0,0)
			M#815			B(0,0)
Tox20-41	20210131	Tox20-31#511(ko)细胞培养速殖子，腹腔注射,104	M#808	20210304	<1:25	B(0,0)	全身固定	kill20210407		10
			M#809		≥1:200	B(1,0)
			M#810			B(6,0)
			M#811		<1:25	B(0,0)
Tox20-42	20210131	Tox20-31#511(ko)细胞培养速殖子，腹腔注射,105	M#804	20210304	<1:25	B(0,0)	全身固定	kill20210407	67	100
			M#805		≥1:200	B(0,0)
			M#806		<1:25	B(0,0)		kill20210317	47
			M#807		≥1:200	B(0,0)
Tox20-43	20210131	Tox20-31#511(ko)细胞培养速殖子，腹腔注射,106	M#801	20210304	≥1:200	B(0,0)，Lung+	全身固定	20210324	54	1000
			M#802			B(0,0)		kill20210407	67
			M#803			B(0,1)，Lung+		20210316	46
Tox20-44	20210220	20210217郑州动物园狒狒心，脾，消化+双抗	M#837	20210323	<1:25		弃
			M#838
			M#839
Tox20-45	20210406	Tox20-30#582#529#530脑研磨+双抗	M#878	20210507	<1:25	Brain—Lung-	弃	kill20210602	56
			M#867					20210531	54
			M#NT(KO)					20210520	43
Tox20-46	20210416	20210415郑州动物园白腹长尾猴心，肝，脾，肺，研磨+双抗	M#552	20210521 20210602	<1:25 <1:25	Brain—Lung-	弃	kill20210607	51
			M#868
			M#872
			M#864
			M#NT
Tox20-47	20210416	20210415郑州动物园白腹长尾猴心，肝，脾，肺，淋巴，骨骼肌，研磨+双抗	M#871	20210521 20210602	<1:25 <1:25	Brain—Lung-	弃	kill20210607	51
			M#866
			M#865
Tox20-48	20210804	20210804郑州白颊长臂猿胸腔积液，腹腔积液，腹腔注射	M#730	20210830 20211112	<1:25 <1:25	Brain—Lung-	弃	kill20211129	115
			M#NT
Tox20-49	20210923	20210922银基环尾狐猴肺，肝，脾，研磨+双抗	M#732	20211026 20211126	<1:25 <1:25	Brain—Lung-	弃	kill20211129	66
			M#785
			M#786
Tox20-50	20211013	Tox20-31#458脑，心研磨—+双抗	M#625	无		Brain—Lung-	弃	20211105	22
			M#626				下传Tox20-51	20211106	23
			M#627				下传Tox20-52	20211111	28
Tox20-51	20211106	Tox20-50#626脑，心，肺，肝，脾，研磨+双抗	M#679	20211214	≥1:200	Brain—Lung-	冻存	kill20220217	101
			M#680				冻存
Tox20-52	20211111	Tox20-50#627肺，脑，肝，脾研磨+双抗	M#685	20211214	≥1:200	Brain—Lung-	冻存	20220829	288
			M#687			B(0,1),Lung-	冻存	kill20221117	372
TOX20-53	20220129	20220126 Zhengzhou Zoo Black mangabey Digest of the heart, brain, tongue and skeletal muscles	997	nd		B(72,60) L-	TOX20-55; Seeded into CV-1 cell	20220228	30	Pulmonary congestion, splenomegaly
			998	20220228	≥1:200	B(62,69) L+	Seeded into CV-1 cell; Cryopreservation	20220303	33	Pulmonary congestion, splenomegaly
			999	nd		B+ L-	TOX20-54	20220216	18	Pulmonary congestion, splenomegaly, mesenteric lymph node enlargement
			1000	20220228	≥1:200	B-	Cryopreservation	20221028	272
TOX20-54	20220216	TOX20-53#999 Homogenate of heart, brain, lung, spleen, lymph node	960(ko)	nd		L-	Weed out	20220217	1
			7	nd		B(35,3) L+	Cryopreservation; Formalin fixation	20220303	15	Pulmonary congestion, splenomegaly
			8	nd		B(10,12) L+	Formalin fixation	20220303	15	Pulmonary congestion, splenomegaly
TOX20-55	20220228	TOX20-53#997 Homogenate of heart, brain, lung, spleen, liver, lymph node, tongue	19	nd		B(1,63)	Cryopreservation	20220325	25	Pulmonary congestion, splenomegaly
			20	20220308	≥1:200	B(6,2) L-	Cryopreservation	20220605	97	Cerebral edema, cerebral autolysis, pulmonary congestion
			21	20220308	≥1:200	B(1,2) L+	Cryopreservation	20220620	112	Pulmonary congestion, splenomegaly
			22	nd		L+	Seeded into CV-1 cell; Cryopreservation	20220313	13	Pulmonary congestion, splenomegaly
			NT	nd		B- L-	Weed out	20220306	6	Pulmonary congestion
TOX20-56	20220325	TOX20-55#22 1 tachyzoite cultured in vitro, intraperitoneally injected	6	20220425	≥1:200	B-	Formalin fixation	euthanasia 20220606	73
			7	20220425	≥1:200	B-	Formalin fixation	euthanasia 20220606	73	Splenomegaly
			8	20220425	≥1:200	B-	Formalin fixation	euthanasia 20220606	73
			9	20220425	＜1:25	B-	Formalin fixation	euthanasia 20220606	73
			10	20220425	＜1:25	B-	Formalin fixation	euthanasia 20220606	73	Splenomegaly
TOX20-57	20220325	TOX20-55#22 10 tachyzoites cultured in vitro, intraperitoneally injected	11	20220425	≥1:200	B-	Formalin fixation	euthanasia 20220606	73	Mesenteric lymph node enlargement
			12	20220425	≥1:200	B-	Formalin fixation	euthanasia 20220606	73	Splenomegaly, adrenal gland redness and swelling
			13	nd		B- L+ ascites+	Formalin fixation	20220404	10	Splenomegaly
			14	20220425	＜1:25	B-	Formalin fixation	euthanasia 20220606	73	Splenomegaly
			15	20220425	≥1:200	B-	Formalin fixation	euthanasia 20220606	73	Pulmonary congestion, splenomegaly, pleural and peritoneal effusion
TOX20-58	20220325	TOX20-55#22 100 tachyzoites cultured in vitro, intraperitoneally injected	16	nd		B- L+ ascites+	Formalin fixation	20220405	11	Pulmonary congestion, splenomegaly, peritoneal effusion
			17	nd		B(7,1) L+ ascites+	Formalin fixation	20220417	23	Pulmonary congestion, splenomegaly
			18	nd		B- L+	Formalin fixation	20220408	14	Pulmonary congestion, splenomegaly
			19	20220425	＜1:25	B-	Weed out	20220425	31	Splenomegaly
			20	nd		B- L+ ascites+	Formalin fixation	20220404	10	Pulmonary congestion, splenomegaly, pleural and peritoneal effusion
TOX20-59	20220325	TOX20-55#22 1000 tachyzoites cultured in vitro, intraperitoneally injected	21	nd		B- L+ ascites+ hydrothorax+	Formalin fixation	20220403	9	Pulmonary congestion, mesenteric lymph node enlargement, pleural and peritoneal effusion
			22	nd		B- L+ ascites+ hydrothorax+	Formalin fixation	20220403	9	Pulmonary congestion, splenomegaly, mesenteric lymph node enlargement, pleural and peritoneal effusion
			23	nd		B- L+ ascites+	Formalin fixation	20220404	10	Pulmonary congestion, splenomegaly, mesenteric lymph node enlargement, peritoneal effusion
			24	nd		B- L+ ascites+	Formalin fixation	20220407	13	Pulmonary congestion, splenomegaly, pleural and peritoneal effusion
			25	nd		B- L+ ascites+	Formalin fixation	20220404	10	Pulmonary congestion, splenomegaly, pleural and peritoneal effusion
TOX20-60	20220325	TOX20-55#22 10000 tachyzoites cultured in vitro, intraperitoneally injected	26	nd		B- L+ ascites+	Formalin fixation	20220405	11	Pulmonary congestion, splenomegaly, pleural and peritoneal effusion
			27	nd		B- L+ ascites+	Formalin fixation	20220405	11	Pulmonary congestion, splenomegaly, pleural and peritoneal effusion
			28	nd		B- L+ ascites+	Formalin fixation	20220405	11	Pulmonary congestion, splenomegaly, pleural and peritoneal effusion
			29	nd		B- L+ ascites+ hydrothorax+	Formalin fixation	20220403	9	Pulmonary congestion, splenomegaly, pleural and peritoneal effusion
			30	nd		B- L+ ascites+	Formalin fixation	20220402	8	Pulmonary congestion, splenomegaly, pleural and peritoneal effusion
TOX20-61	20220325	TOX20-55#22 100000 tachyzoites cultured in vitro, intraperitoneally injected	31	nd		B- L+ ascites+ hydrothorax+	Formalin fixation	20220402	8	Pulmonary congestion, splenomegaly, pleural and peritoneal effusion
			32	nd		B- L+ ascites+	Formalin fixation	20220405	11	Pulmonary congestion, splenomegaly, pleural and peritoneal effusion
			33	nd		B- L+ ascites+ hydrothorax+	Formalin fixation	20220401	7	Pulmonary congestion, splenomegaly, pleural and peritoneal effusion, grayish white necrotic lesion on liver surface
			34	nd		B- L+ ascites+	Formalin fixation	20220402	8	Pulmonary congestion, splenomegaly, mesenteric lymph node enlargement, pleural and peritoneal effusion
			35	nd		B- L+ ascites+	Formalin fixation	20220401	7	Pulmonary congestion, splenomegaly, pleural and peritoneal effusion
TOX20-62	20220325	TOX20-55#22 1000000 tachyzoites cultured in vitro, intraperitoneally injected	36	nd		B- L+ ascites+	Formalin fixation	20220331	6	Pulmonary congestion, splenomegaly, pleural and peritoneal effusion
			37	nd		B- L+ ascites+	Formalin fixation	20220331	6	Pulmonary congestion, splenomegaly, pleural and peritoneal effusion
			38	nd		B- L+ ascites+	Formalin fixation	20220401	7	Pulmonary congestion, splenomegaly, pleural and peritoneal effusion
			39	nd		B- L+ ascites+ hydrothorax+	Formalin fixation	20220331	6	Pulmonary congestion, splenomegaly, mesenteric lymph node enlargement, pleural and peritoneal effusion
			40	nd		B- L+ ascites+	Formalin fixation	20220404	10	Pulmonary congestion, splenomegaly, pleural and peritoneal effusion
TOX20-63	20230208	20230208 Yinji Zoo Ring-tailed lemurs Digest of heart, liver, spleen, lung, kidney and diaphragm	238	20230308 20230410 20230509	＜1:25 ＜1:25 ＜1:25	B-	discard	euthanasia 20230525	106
			239	20230308 20230410 20230509	＜1:25 ＜1:25 ＜1:25	B-	discard	euthanasia 20230525	106
			235	20230308 20230410 20230509	＜1:25 ＜1:25 ＜1:25	B-	discard	euthanasia 20230525	106
			NT(ko)	20230308	＜1:25	B- L-	Weed out	20230320	40
			212(ko)	nd			TOX20-67	20230305	25
TOX20-64	20230208	20230208 Yinji Zoo Ring-tailed lemurs Homogenate of lung	42	nd		L-	TOX20-65	20230212	4	Splenomegaly
			213	20230308 20230410 20230509	＜1:25 ＜1:25 ＜1:25	B-	discard	euthanasia 20230525	106
			352	20230308 20230410 20230509	＜1:25 ＜1:25 ＜1:25	B-	discard	euthanasia 20230525	106
TOX20-65	20230212	20230212 TOX20-64#42 Homogenate of brain, heart, lungs and spleen	207	20230313 20230417 20230510	<1:25 <1:25 <1:25	B- L-	discard	20230523	100	Splenomegaly, renal cyst
			204	20230313	<1:25	B- L-	discard	20230324	40	Lots of bacteria in the smear
			232	20230313 20230417 20230510	<1:25 <1:25 <1:25	B-	discard	euthanasia 20230525	106
TOX20-66	20230215	20230212 Zhengzhou Zoo Chimpanzee Digest of heart, liver, spleen, lungs, kidneys, lymph nodes and skeletal muscle	228	20230317 20230417	<1:25 <1:25	B- L-	discard	euthanasia 20230417	61	Splenomegaly, mesenteric lymph node enlargement
			241	20230317	<1:25	B-	TOX20-68	20230317	30
			NT(white)	20230317 20230417	<1:25 <1:25	B- L-	discard	euthanasia 20230417	61
			250	20230317 20230417	<1:25 <1:25	B- L-	discard	euthanasia 20230417	61
			94(ko)	20230317	<1:25	B-	TOX20-68	20230317	30
TOX20-67	20230305	20230305 TOX20-63#212(ko) Homogenate of heart, lung, brain, spleen and kidney	NT(black)	20230406 20230523	<1:25 <1:25	B-	discard	euthanasia 20230525	81
			50	20230406 20230523	<1:25 <1:25	B-	discard	euthanasia 20230525	81
			NT(white)	20230406	<1:25	B- L-	discard	20230411	37
TOX20-68	20230318	TOX20-66#94(ko)#241 Homogenate of heart, lung and brain	151	20230331	<1:25	B-	discard	20230331	13
			277	20230417 20230525	<1:25 <1:25	B-	discard	euthanasia 20230525	68
			140	20230417 20230525	<1:25 <1:25	B-	discard	euthanasia 20230525	68
TOX20-69	20230606	20230604 Yinji Zoo Black-capped Capuchin Homogenate of heart, liver, spleen, lung, kidney and brain	467(ko)	20230711	<1:25	B-	discard	20230712	36
			350	20230711 20230806	<1:25 <1:25	B-	discard	euthanasia 20230817	72
			363	20230711	<1:25	B- L-	discard	20230611	5	Encephalemia
			NT	20230711 20230806	<1:25 <1:25	B-	discard	euthanasia 20230817	72
			353	20230711 20230806	<1:25 <1:25	B-	discard	euthanasia 20230817	72
TOX20-70	20230606	20230604 Yinji Zoo Black-capped Capuchin Digest of heart, liver, spleen, lung, kidney and brain	468(ko)	nd		B- L-	TOX20-71	20230705	29
			394	20230711 20230806	<1:25 <1:25	B-	discard	euthanasia 20230817	72
			390	20230711 20230806	<1:25 <1:25	B-	discard	euthanasia 20230817	72
			391	20230711 20230806	<1:25 <1:25	B-	discard	euthanasia 20230817	72
			396	20230711 20230806	<1:25 <1:25	B-	discard	euthanasia 20230817	72
TOX20-71	20230705	TOX20-70 #468(ko) Homogenate of heart, liver, spleen, lung, kidney and brain	508	20230806 20230813	<1:25 <1:25	B-	discard	euthanasia 20230817	43
			505	20230806 20230813	<1:25 <1:25	B-	discard	euthanasia 20230817	43
			516	20230806 20230813	<1:25 <1:25	B-	discard	euthanasia 20230817	43
TOX20-72	20230912	resuscitation 20180519 B-24 TOX20-7#817 L,LN	502	20230926 20231011 20231111	＜1:25 ＜1:25 ＜1:25		阴性，转至20-78	未杀
			507	20230926 20231011 20231111	＜1:25 ＜1:25 ＜1:25		阴性，转至20-78	未杀
			513	20230926 20231011 20231111	＜1:25 ＜1:25 ＜1:25		阴性，转至20-78	未杀
			720(ko)	20230926	＜1:25	B- L-		20230926	14
TOX20-73	20230912	resuscitation 20210209 D-26 TOX20-31 #511 细胞培养	615	20230926 20231011 20231020	＜1:25 ＜1:25 ＜1:25	L-	TOX20-77	20231020	38	大脑被吃
			619	20230926 20231011 20231020	＜1:25 ＜1:25 ＜1:25	L-	TOX20-77	20231020	38	大脑被吃
			717	20230926 20231011 20231111	＜1:25 ＜1:25 ＜1:25	B-	Weed out	euthanasia 20231204	83
			704(ko)	20230926 20231011 20231111	＜1:25 ＜1:25 ＜1:25	B- L-	Weed out	20231203	82
TOX20-74	20230912	resuscitation 20220325 B-30 TOX20-55 #NT/#19 H,B,L,S,Li	706	20230926	<1:25	B- L+	TOX20-76 冻存*2	20230926	14
			715	20230925	<1:25	B- L+	接细胞	20230925	13	肺淤血
			642	20230926	<1:25	B- L+	接细胞	20230926	14
			749(ko)	20230927	<1:25	B- L+	冻存*2	20230927	15
TOX20-75	20230926	TOX20-72#720 H,L 研磨液	745	20231024 20231111	<1:25 <1:25	B-	Weed out	euthanasia 20231204	69
			748	20231024 20231111	<1:25 <1:25		阴性，转至20-78	未杀
TOX20-76	20230926	TOX20-74#706 H,L,Li,Sp 研磨液	743	20231010	<1:25	B- L+	冻存*2	20231010	14
			738	20231008	≥1:200	B- L+	接细胞	20231008	12
TOX20-77	20231020	TOX20-73#615#619 H,L 研磨液	267	20231111	<1:25	B-	Weed out	euthanasia 20231204	45
			793	20231111	<1:25	B-	Weed out	euthanasia 20231204	45
			797	未采血			被吃，Weed out	20231114	25
TOX20-78	20231204	复苏 20191120 TOX20-7 #807 B	502	20240108	<1:25	B-	Weed out	euthanasia 20240110	37
			507	20240108	<1:25	B-	Weed out	euthanasia 20240110	37
			513	20240108	<1:25	B-	Weed out	euthanasia 20240110	37
			748	未采血		B- L-	TOX20-82	20231227	23
TOX20-79	20231204	复苏 20220217 E-46 TOX20-35 #560 B	515	20240108	<1:25	B-	Weed out	euthanasia 20240116	43
			697	20240108	<1:25	B-	Weed out	euthanasia 20240116	43
			NT(♀)	20240108	<1:25	B-	Weed out	euthanasia 20240116	43
			NT(ko♂)	未采血		B- L-	Weed out	20231214	10
TOX20-80	20231214	TOX20-79#NT(ko♂) H,L,B 研磨液	983	20240115	<1:25	B-	Weed out	euthanasia 20240116	33
			989	20240115	<1:25	B-	Weed out	euthanasia 20240116	33
TOX20-81	20231226	20231225 Zhengzhou Zoo Black mangabey Digest of heart, spleen, lung, kidney, tongue and skeletal muscle	980	20240123 20240222	<1:25 <1:25	B-	discard	euthanasia 20240226	62
			984	20240123 20240222	<1:25 <1:25	B-	discard	euthanasia 20240226	62
			988	20240123 20240222	<1:25 <1:25	B-	discard	euthanasia 20240226	62
			993	20240123 20240222	<1:25 <1:25	B-	discard	euthanasia 20240226	62
			997	20240123 20240222	<1:25 <1:25	B-	discard	euthanasia 20240226	62
			43(ko)	nd		B- L-	discard	20240101	6
TOX20-82	20231227	TOX20-78#748 Homogenate of heart, spleen, lung and brain	996	20240123	<1:25	B-	Weed out	kill 20240126	30
			NT	20240123	<1:25	B-	Weed out	kill 20240126	30
TOX20-83	20240124	20240122 郑州动物园 赤猴 心肌 研磨液	121	20240222	≥1:200	B(125,153)	冻存	kill 20240627	155
			122	20240222	≥1:200	B(65,118) L-	接细胞 冻存*2	20240419	86	脾肿大，肠系膜淋巴结肿大
			125	20240222	≥1:200	B(34,112)	冻存	kill 20240627	155
			810	未采血		B- L+	冻存*3	20240220	27
			NT	20240222	≥1:200	B(154,389)	冻存	kill 20240627	155
			120(ko)	未采血		B- L+	TOX20-88，冻存	20240217	24
TOX20-84	20240125	20240122 郑州动物园 赤猴 H,Li,Sp,L,K 消化液	123	未采血		B(0,2) L+	TOX20-86，冻存*2，接细胞	20240208	14	肺淤血，脾肿大
			124	未采血		B(4,37) L-	接细胞，冻存*2	20240223	29	肺淤血
			433	未采血		B- L+	TOX20-87，冻存*2，接细胞	20240208	14	肺淤血，脾肿大
			599	未采血		B(0,5) L-	冻存*2	20240223	29	肺淤血
			NT	未采血		B(11,54) L-	冻存*2	20240218	24	肺淤血
TOX20-85	20240130	20240128 郑州动物园 赤猴 H 研磨液	139	20240229	≥1:200
			135	20240229	≥1:200	B(6,1) L-	接细胞，冻存*3	kill 20240423	84	脾肿大
			137	20240229	≥1:200
			138	20240229	≥1:200	B(1400,967)	冻存*2	20240707	159	肺淤血
			133	20240229	≥1:200	B(42,23) L-	接细胞，冻存*2	kill 20240412	73	脾肿大
			141(ko)	未采血		L+	TOX20-90，接细胞，冻存	20240219	20
TOX20-86	20240208	20240208 TOX20-84#123 H,Li,Sp,L,K,B 研磨液	136(ko)	未采血			弃	20240209	1
			158	20240306 20240408	<1:25 <1:25	B-	弃	kill 20240422	74
			159	20240306 20240408	<1:25 <1:25	B-	弃	kill 20240422	74
TOX20-87	20240208	20240208 TOX20-84#433 H,Li,Sp,L,K,B 研磨液	154	20240306 20240408	<1:25 <1:25	B-	弃	kill 20240422	74
			157	未采血		L-	弃	20240211	3
TOX20-88	20240217	TOX20-83#120(ko) H,L 研磨液	643	未采血		B(4,0) L+	冻存*4	20240307	19	肺淤血，脾肿大
			104	20240411	≥1:200	B(60,55) L-	冻存*2 接细胞	kill 20240412	55	脾肿大
			NT	未采血		B(10,1) L-	冻存*2	20240308	20
TOX20-89	20240217	20240211 郑州动物园 赤猴 H,L,Sp,K 消化液	471	20240319	<1:25	B-	弃	kill 20240319	31
			160	20240319	<1:25	B-	弃	kill 20240319	31
			164	20240319	<1:25	B-	弃	kill 20240319	31
			165	20240319	<1:25	B-	弃	kill 20240319	31
			167	20240319	<1:25	B-	弃	kill 20240319	31
TOX20-90	20240219	TOX20-85#141(ko) H,L 研磨液	161	20240421	≥1:200	B(59,23) L-	冻存*3	20240603	105	肺淤血，脾肿大
			162	20240421	≥1:200	B(83,70) L-	冻存*3	20240614	116	肺淤血
			148(ko)	未采血		L+ B-	冻存，接细胞	20240306	16
TOX20-91	20240429	20240425 山东欧乐堡 环尾狐猴 心肌 研磨液	200	20240606 20240701	<1:25 <1:25	B-	弃	kill 20240703	65
			205	20240606 20240701	<1:25 <1:25	B-	弃	kill 20240703	65
			208	20240606 20240701	<1:25 <1:25	B-	弃	kill 20240703	65
			206	20240507	<1:25	B- L-	TOX20-92	20240507	8	肺淤血，肝淤血
			11(ko)	20240606 20240701	<1:25 <1:25	B-	弃	kill 20240703	65
TOX20-92	20240507	TOX20-91#206 H,L 研磨液	204	20240606	<1:25	B-	弃	kill 20240703	57
			207	20240606	<1:25	B-	弃	kill 20240703	57
TOX20-93	20240515	TOX20-83#122 tach <1	125	20240618 20240715	<1:25 <1:25	B-		kill 20240716	62
			126	20240618 20240715	<1:25 <1:25	B-		kill 20240716	62
			127	20240618 20240715	<1:25 <1:25	B-		kill 20240716	62
			128	20240618 20240715	<1:25 <1:25	B-		kill 20240716	62
			129	20240618 20240715	<1:25 <1:25	B-		kill 20240716	62
TOX20-94	20240515	TOX20-83#122 tach 10 0次方	120	未采血		B- L-		20240611	27	肺淤血，脾淤血，试纸条阴性
			121	20240618 20240715	<1:25 <1:25	B-		kill 20240716	62
			122	20240618 20240715	<1:25 <1:25	B-		kill 20240716	62
			124	20240618 20240715	<1:25 <1:25	B-		kill 20240716	62
			133	20240618 20240715	<1:25 <1:25	B-		kill 20240716	62
TOX20-95	20240515	TOX20-83#122 tach 10 1次方	115	20240618 20240715	<1:25 <1:25	B-		kill 20240716	62
			116	20240618 20240715	<1:25 <1:25	B-		kill 20240716	62
			117	20240618 20240715	<1:25 <1:25	B-		kill 20240716	62
			118	20240618 20240715	<1:25 <1:25	B-		kill 20240716	62
			119	20240618 20240715	<1:25 <1:25	B-		kill 20240716	62
TOX20-96	20240515	TOX20-83#122 tach 10 2次方	110	20240618 20240715	≥1:200 ≥1:200	B-	全身固定	kill 20240716	62
			111	20240618 20240715	<1:25 <1:25	B-		kill 20240716	62
			112	20240618 20240715	<1:25 <1:25	B-		kill 20240716	62
			113	20240618 20240715	<1:25 <1:25	B-		kill 20240716	62
			114	20240618 20240715	<1:25 <1:25	B-		kill 20240716	62
TOX20-97	20240515	TOX20-83#122 tach 10 3次方	105	20240618 20240715	<1:25 <1:25	B-		kill 20240716	62
			106	20240618 20240715	<1:25 <1:25	B-		kill 20240716	62
			107	20240618 20240715	<1:25 <1:25	B-		kill 20240716	62
			108	20240618 20240715	≥1:200 ≥1:200	B(2,2)	全身固定	kill 20240716	62
			109	20240618 20240715	<1:25 <1:25	B-		kill 20240716	62
TOX20-98	20240515	TOX20-83#122 tach 10 4次方	100	20240618 20240715	≥1:200 ≥1:200	B(1,1)	全身固定	kill 20240716	62
			102	20240618	<1:25 试纸条+	B(13,2)	固定（肠道腐败未固定）	20240626	42	肺白色结节
			103	未采血		B(8,12) L-	全身固定	20240606	22	肺淤血，肝淤血坏死
			104	20240618 20240715	≥1:200 ≥1:200	B(2,3)	全身固定	kill 20240716	62
			131	20240618 20240715	≥1:200 ≥1:200	B(2,1)	全身固定	kill 20240716	62
TOX20-99	20240614	TOX20-85#135 tach <1	342	20240715 20240814	<1:25 <1:25	B-	全身固定	kill 20240815	62
			343	20240715 20240814	<1:25 <1:25	B-		kill 20240815	62
			344	20240715 20240814	<1:25 <1:25	B-		kill 20240815	62
			345	20240715 20240814	<1:25 <1:25	B-		kill 20240815	62
			346	20240715 20240814	<1:25 <1:25	B-		kill 20240815	62
TOX20-100	20240614	TOX20-85#135 tach 10 0次方	347	20240715 20240814	<1:25 <1:25	B-	全身固定	kill 20240815	62
			348	20240715 20240814	<1:25 <1:25	B-		kill 20240815	62
			349	20240715 20240814	<1:25 <1:25	B-		kill 20240815	62
			350	20240715 20240814	<1:25 <1:25	B-		kill 20240815	62
			351	20240715 20240814	<1:25 <1:25	B-		kill 20240815	62
TOX20-101	20240614	TOX20-85#135 tach 10 1次方	352	20240715 20240814	≥1:200 ≥1:200	B(2,0)	全身固定	kill 20240815	62
			353	20240715 20240814	≥1:200 ≥1:200	B(3,3)	全身固定	kill 20240815	62
			354	20240715 20240814	≥1:200 ≥1:25	B-	全身固定	kill 20240815	62
			355	20240715 20240814	≥1:200 ≥1:200	B(1,0)	全身固定	kill 20240815	62	肾上腺肿大
			356	20240715 20240814	≥1:200 ≥1:200	B(9,3)	全身固定	kill 20240815	62
TOX20-102	20240614	TOX20-85#135 tach 10 2次方	357	20240715 20240814	≥1:200 ≥1:200	B(2,9)	全身固定	kill 20240815	62
			358	20240715 20240814	≥1:200 ≥1:200	B(6,3)	全身固定	kill 20240815	62
			359	20240715 20240814	≥1:200 ≥1:200	B(10,1)	全身固定	kill 20240815	62
			360	20240715	≥1:200	B(1,2) L-	部分被吃，仅固定舌，眼球，心，肺	20240721	37	肺淤血
			361	20240715	≥1:200	B(5,10) l-	全身固定	20240725	41	肺淤血，脑自溶，肠自溶
TOX20-103	20240614	TOX20-85#135 tach 10 3次方	362	20240715	≥1:200	B(5,0)	弃	20240803	50	腐败
			363	20240715 20240814	≥1:200 ≥1:200	B-	全身固定	kill 20240815	62	肠系膜淋巴结肿大
			365	20240715 20240814	≥1:200 ≥1:200	B(1,0)	全身固定	kill 20240815	62	肠系膜淋巴结肿大
			366	20240715 20240814	≥1:200 ≥1:200	B(2,0)	全身固定	kill 20240815	62	肠系膜淋巴结肿大
			367	20240715 20240814	≥1:200 ≥1:200	B(6,0)	全身固定	kill 20240815	62	肾上腺肿大，灰白色
TOX20-104	20240614	TOX20-85#135 tach 10 4次方	368	20240715 20240814	≥1:200 ≥1:200	B(6,9)	全身固定	kill 20240815	62	肠系膜淋巴结肿大
			369	20240715 20240814	≥1:200 ≥1:200	B(6,2)	全身固定	kill 20240815	62	肠系膜淋巴结肿大
			370	20240715	≥1:200	B(0,1)	全身固定	20240807	54	肺淤血
			371	20240715	≥1:200	B(0,1)	全身固定	20240803	50	脾肿大
			372	20240715	≥1:200	B(4,2) L-	全身固定	20240806	53
			ko:γ-IFN knockout mice			B:brain L:lung
